# Supplementary material for: iPSC-derived cells lack immune tolerance to autologous NK-cells due to imbalance in ligands for activating and inhibitory NK-cell receptors
Source: Stem Cell Res Ther. 2023 Apr 11;14:77. doi: 10.1186/s13287-023-03308-5 (PMC10088155; doi:10.1186/s13287-023-03308-5)
Supplement: Supplementary file 3 — Additional file 3. Transcriptomic data on selected genes encoding ligands for NK-cell receptors and other molecules necessary for NK-cell activation (GO:0030101). [file 13287_2023_3308_MOESM3_ESM.xlsx]

## Sheet: NK-cell activation
GeneID	gene_name	logFC_iPS-fibro vs fibro	p-value	FDR	TPM fibro-A	TPM iPS-fibro-A	TPM ΔiPS-fibro-A	TPM fibro-B	TPM iPS-fibro-B	TPM ΔiPS-fibro-B	TPM fibro-C	TPM iPS-fibro-C	TPM ΔiPS-fibro-C
ENSG00000166710.18	B2M	-1.67762500759825	0.000245261138375487	0.00242771737820975	2272.531999	946.116233	132.356086	3788.852364	996.711283	73.175647	1884.926971	1029.400412	399.663349
ENSG00000206503.12	HLA-A	-1.07019373638116	0.00144245189019381	0.010533463692426	568.817287	385.974582	484.300009	938.911191	371.546794	331.096489	443.35856	294.632944	369.271245
ENSG00000234745.10	HLA-B	-1.05437437930741	0.00390175979801386	0.0236579291642513	362.875839	210.774109	313.671617	793.837651	229.384972	298.382628	303.997776	335.360257	281.758941
ENSG00000204525.16	HLA-C	-1.31703469107307	0.000219447883668185	0.00221043667617696	248.172706	146.607033	174.310595	672.426818	167.913172	216.27708	320.384467	246.178197	236.131163
ENSG00000204592.8	HLA-E	-0.683608260750926	0.0298027794296279	0.115438392558862	156.773356	149.942082	118.553607	192.754758	68.017638	103.040768	113.915901	104.037858	75.003789
ENSG00000204642.13	HLA-F	-1.34808073943007	0.00147215893026058	0.0107030225274949	3.761669	2.34067	2.389565	5.444601	1.904241	1.190532	8.56022	3.185567	10.73826
ENSG00000204632.11	HLA-G	-0.946901462661252	0.037296927254412	0.13567939523256	1.89541	1.635302	2.569066	1.729273	0.552859	1.132883	1.668607	1.078983	1.510587
ENSG00000132646.10	PCNA	-0.309814323002007	0.482671909664848	0.718935532225567	133.794524	96.265141	85.166331	50.624054	158.343013	141.794367	243.258888	116.187473	144.179764
ENSG00000069493.14	CLEC2D	0.294013830811028	0.402222181710273	0.651455635668224	0.870486	1.357436	0.799796	1.183057	2.101751	0.84378	1.380919	1.157648	2.198445
ENSG00000120217.13	CD274	1.49746192205067	0.0597368419390235	0.191698996063367	1.389224	2.025831	11.803643	0.212941	0.733743	3.898047	1.476831	6.628505	2.614624
ENSG00000079385.21	CEACAM1	1.76187367992649	0.0243461894526007	0.0989491916635465	0.060412	0.146057	0.418635	0.20242	1.245491	0.264195	0.082268	0.217068	0.136883
ENSG00000110400.10	NECTIN1	0.691948121656619	0.0246837422032416	0.0999775776083018	3.708261	5.781371	3.977042	2.469888	9.892549	7.131842	5.846379	6.136804	8.924349
ENSG00000177707.10	NECTIN3	-0.0765651750616587	0.868491776360781	0.949743085980677	67.131511	43.41865	22.865409	21.619312	38.664977	51.203234	44.791386	54.51418	31.26673
ENSG00000039068.18	CDH1	-1.14944877873443	0.26983039196018	0.520900270076615	0.213798	0.197521	0.22065	0.301771	0.077059	0.040336	0.202659	0.080467	0.061327
ENSG00000170558.8	CDH2	2.10569625152708	0.000526353990018712	0.00453842767439044	5.905717	26.272881	94.428529	3.981707	80.874488	38.881733	44.013381	75.958192	107.892895
ENSG00000179242.15	CDH4	-0.271208005192209	0.484303331624812	0.720287961548824	6.51382	5.730636	8.724145	4.961093	5.0888	4.097651	5.84279	5.08934	6.757384
ENSG00000168961.16	LGALS9	0.392699209781332	0.594673419880077	0.799467909084369	0.572491	0.835516	2.028731	0.407956	2.726333	4.005567	2.326896	1.176391	2.74975
ENSG00000204520.12	MICA	0.796930468668262	0.00124279479144019	0.00930897029365928	41.852337	75.83977	74.840905	20.770275	36.402366	25.751442	33.176385	71.250404	35.754293
ENSG00000204516.9	MICB	0.339565259034391	0.34052112853034	0.59392886709759	6.807101	8.184511	7.939702	2.426895	3.639678	5.374111	10.487588	15.128392	10.355919
ENSG00000111981.4	ULBP1	0.470197965201089	0.24599813170444	0.493266992135398	1.754578	3.474588	3.437361	2.291196	3.2112	2.808462	2.366465	3.152893	3.410343
ENSG00000131015.4	ULBP2	-0.12204009683114	0.820958204351852	0.926491253651443	4.765214	2.093284	4.438023	1.971532	3.805531	3.204181	6.63467	7.460504	2.066819
ENSG00000131019.10	ULBP3	0.217221285262955	0.494133549528354	0.728763526924673	5.669695	5.591391	6.877076	4.017118	8.467034	6.39408	4.303635	4.491768	6.398337
ENSG00000130202.9	NECTIN2	1.62137582774016	1.04007939297716e-13	9.57695429896223e-12	37.309022	115.653539	161.838102	41.698431	151.925055	121.016936	39.658846	139.261391	104.358537
ENSG00000073008.14	PVR	1.62363951882331	0.0000620220667231999	0.000755135827133572	15.031748	49.985615	73.819702	8.835406	49.733638	55.285975	25.884659	66.908034	34.551131
ENSG00000182985.17	CADM1	6.58826695343351	3.53714595290555e-28	2.18827745092722e-25	0.322514	32.487634	76.54987	0.704856	78.191484	24.891879	0.182136	21.663882	29.380607
ENSG00000188211.8	NCR3LG1	1.86747519858185	0.00114304341357398	0.00872016587997077	0.349184	1.379892	2.403883	0.319174	1.710961	2.150069	0.931238	3.23233	0.984625
ENSG00000204463.12	BAG6	0.080791724129409	0.54250097145097	0.763082805372561	185.684527	189.661544	158.805249	142.120011	209.537877	167.824146	163.905337	177.718243	238.468281
ENSG00000142798.19	HSPG2	-0.560185005907919	0.1634109851438	0.379433177679077	71.523529	65.099329	77.177102	122.768018	48.146492	40.139037	96.270921	119.210637	42.761152
ENSG00000170962.12	PDGFD	-0.912428589057977	0.384411191038219	0.635737922776659	6.84548	18.751715	5.319776	60.447952	7.094966	2.503183	0.712756	10.183532	1.68494
ENSG00000026025.15	VIM	-2.26049744952691	1.90932283695485e-17	3.07307839050366e-15	18906.363077	5562.252363	3324.102233	20095.476809	3444.841136	3802.772241	13483.449076	3391.138352	4804.885817
ENSG00000125726.10	CD70	8.25648048515334	0.0187618622922611	0.081632656659317	0	15.626827	9.031532	0	0	0.108547	0	14.897749	0
ENSG00000090339.8	ICAM1	2.7356770573809	0.000727942699991034	0.00596732158663457	0.434704	19.298603	21.059386	3.361714	2.680713	12.59997	4.242794	42.145518	5.035965
ENSG00000108622.10	ICAM2	-3.12496509598781	0.0444735055330005	0.154653432116074	2.221863	0.16768	0	0.138606	0.139886	0.407525	0.32935	0	0.085229
ENSG00000076662.9	ICAM3	-0.5774988994432	0.043074532059917	0.150928586051359	12.246466	9.575094	10.392678	8.984726	8.406011	9.684552	17.437612	10.542572	10.035761
ENSG00000116815.15	CD58	0.24727017289928	0.524128208599239	0.751778652916922	8.837303	9.147708	6.92557	3.517047	7.275846	12.095585	9.270754	11.547153	13.352924
ENSG00000162692.11	VCAM1	5.64949162310417	1.06350765727326e-12	8.19231949067655e-11	0.242446	57.254055	61.345842	0.863962	30.634061	10.679865	0.226276	5.640698	7.68845
ENSG00000189403.14	HMGB1	0.232829192838955	0.599967655146007	0.802842951573641	624.308909	496.334433	538.933088	256.639333	1161.219877	752.775565	711.968454	426.848167	1191.093572
ENSG00000156471.12	PTDSS1	-0.0326242237529023	0.855714507153988	0.94352617618598	66.07976	66.933943	71.47551	54.274868	76.948967	73.181823	92.348589	85.323254	81.270364
ENSG00000090554.12	FLT3LG	-2.63285122750153	3.24071607107267e-11	1.86501325752982e-9	19.100935	5.002978	4.706512	25.855732	2.430786	5.789667	10.286823	2.560975	6.602374
ENSG00000166747.12	AP1G1	0.0983121816536662	0.359337914191863	0.612362286929182	35.824465	36.003485	42.829379	23.221306	35.793477	39.082803	34.177939	37.882142	45.939831
ENSG00000167601.11	AXL	-0.0535103919439305	0.883996372551141	0.956990003138565	227.973733	163.433532	120.201523	64.934379	108.601479	150.384621	135.685754	161.398977	139.994892
ENSG00000189114.6	BLOC1S3	-0.621113950254729	0.00322434633186204	0.0203352610168438	9.62472	5.931839	6.706372	7.601586	5.527231	7.239167	7.699045	6.452019	7.163621
ENSG00000104164.10	BLOC1S6	-0.0883326581364486	0.28663103460774	0.538626919044084	54.2675	56.541485	56.479313	46.862445	53.200384	58.869372	53.535477	52.028873	59.70043
ENSG00000064012.21	CASP8	-0.103908103963781	0.650626444763745	0.834658613723941	12.652052	12.310583	6.864732	11.692996	15.68168	16.782136	11.274008	9.583936	17.053138
ENSG00000109684.14	CLNK	0.745377389712917	0.634533920154129	0.82470246962259	0.015457	0.118465	0.112558	0.044211	0	0.292859	0.014584	0.032643	0
ENSG00000102879.15	CORO1A	2.17968687409215	0.000379237699640454	0.00347099803041243	2.191932	5.485327	5.658136	0.621232	9.659934	4.50828	2.083541	7.544785	8.620481
ENSG00000132017.10	DCAF15	0.102086590682927	0.784689364402228	0.90937282303664	18.593788	16.631666	22.59431	15.323831	36.656334	26.09759	22.737522	16.385093	33.583866
ENSG00000102034.16	ELF4	0.00882262788080672	0.982459017676724	0.993522583176273	17.620553	23.393531	16.443981	17.366242	14.821161	38.004596	19.219201	20.761109	15.925553
ENSG00000213853.9	EMP2	-2.20853436959836	2.65443549641854e-8	8.08276934198323e-7	44.162266	14.769557	9.497659	42.079028	14.652049	9.971907	56.129837	6.822259	11.745563
ENSG00000000938.12	FGR	-4.2730317253814	0.0870330721260294	3	0.233954	0	0.144398	0.348445	0	0	0.061777	0	0
ENSG00000183087.14	GAS6	-2.22069104537582	0.0000260452688527416	0.000355844159749983	592.854493	217.390431	171.295706	270.288841	29.380069	64.092489	490.248019	127.17451	34.460592
ENSG00000107485.16	GATA3	7.10639923155202	1.03501353193518e-14	1.08413560273655e-12	0	4.441811	1.140359	0	4.126334	0.958124	0.173721	14.844586	3.575772
ENSG00000135077.8	HAVCR2	1.04937758521442	0.115945174966977	0.301070522776975	0.238756	0.308324	0.515782	0.054103	0.167649	0.191264	0.074357	0.306257	0.288214
ENSG00000092148.12	HECTD1	-0.141435603755526	0.350126994937405	0.603158242343534	51.743747	44.200145	42.169713	47.404042	49.857065	43.879919	37.166999	43.389216	50.774577
ENSG00000168811.6	IL12A	-0.357999698606733	0.457572513650175	0.6983704458201	1.520762	0.994631	0.515197	1.156424	0.390422	0.593967	0.725226	1.434566	0.727601
ENSG00000113302.4	IL12B	0.0685770688699854	0.980472621389927	3	0	0	0	0	0	0.030916	0.022251	0.024393	0
ENSG00000096996.15	IL12RB1	-0.754752497134155	0.358071602558636	0.610944866664452	0.407983	0.17357	0.150764	0.042849	0.070267	0.340326	0.126579	0.146102	0.146116
ENSG00000164136.16	IL15	-1.02051291728127	0.000289363850593553	0.00277949352265918	5.998539	2.439798	3.208352	2.99792	2.369355	2.414659	7.673891	4.098468	4.576045
ENSG00000150782.11	IL18	6.10984326571319	0.0000303047519788444	0.000406190368940544	0	0.240843	0.247693	0	1.381127	0.826135	0	2.04974	0.250383
ENSG00000115604.10	IL18R1	-0.800598278221086	0.42774913344445	0.674215732070046	1.312649	0.262565	2.802636	2.278717	1.548947	0.740852	0.187769	1.180845	1.472866
ENSG00000103522.15	IL21R	1.01113926270897	0.267280561440136	0.518255548831498	0	0.409388	0.561983	0.142174	0.569549	0.785687	0.559086	0.12145	1.690753
ENSG00000110944.8	IL23A	1.0003131966792	0.583004146387757	3	0	0.08558	0.164211	0.255762	0.192242	0.150163	0	0.072454	0.114087
ENSG00000162594.15	IL23R	1.05509623196277	0.637306242553888	3	0.02586	0.027298	0.031742	0	0.037406	0.058718	0	0	0.022318
ENSG00000100385.13	IL2RB	0.943232577866174	0.382726890338035	0.63427578374266	0.178696	0.566033	1.68823	0.806901	1.499276	0.365331	0.058477	0.128135	0.601734
ENSG00000160255.17	ITGB2	0.0284082322919132	0.977328329285666	0.991228497540175	0.072282	0.732701	0	0.589138	0.270147	0.625335	0.537381	0.269907	0.210179
ENSG00000096968.13	JAK2	-0.108030434248903	0.644966707338319	0.831492960743468	5.647552	5.605384	6.957557	7.068981	6.174604	6.847667	5.599121	7.380088	9.816458
ENSG00000136504.11	KAT7	-0.0224921503266034	0.90132470607228	0.963577341295654	22.58706	22.124782	18.36152	17.779546	21.023344	21.22512	18.261605	20.948391	31.474345
ENSG00000134545.13	KLRC1	1.75705948635464	0.61015139338281	3	0	0	0	0	0.290003	0.90374	0	0.17751	0.171514
ENSG00000205809.9	KLRC2	3.13688751108067	0.0415993963644694	0.14713567000548	0	0.078672	0.184867	0	0	0.691589	0	0.468178	1.894579
ENSG00000205810.8	KLRC3	4.22718808980739	0.0336856072040316	0.125920310766279	0	0.559922	0.162286	0	0	1.329893	0	0.506393	1.4132
ENSG00000134539.16	KLRD1	-0.118710862522042	0.844572009999798	0.937698850089554	0.255738	0.261839	0.216596	0.05416	0.172041	0.34444	0.295147	0.151881	0.264707
ENSG00000213809.8	KLRK1	3.29699805695313	0.0341238829782476	0.127126554633114	0.037312	0.215213	0.545743	0	0.126353	0.30514	0	0.097569	0.579789
ENSG00000185896.10	LAMP1	-0.464604027677506	0.00896010066455081	0.0461454507950344	267.637531	241.517513	220.894498	339.541484	219.323763	205.872479	262.278731	245.784275	206.931869
ENSG00000153208.16	MERTK	4.17464978515422	1.08423414548362e-10	5.58973525472377e-9	0.075523	3.183384	3.326695	0.23725	2.676948	3.98391	0.05042	1.129899	2.306362
ENSG00000189430.12	NCR1	-0.262547360252972	0.934442890341853	3	0.096566	0	0	0	0.076535	0.054321	0	0	0
ENSG00000165030.3	NFIL3	-0.28111510575339	0.458766771235419	0.699384396284275	23.431683	37.692764	22.16226	57.165821	25.938971	24.619364	18.457884	21.864836	35.072811
ENSG00000185630.18	PBX1	-0.0286474295538794	0.942998882452089	0.979433188371769	43.900102	50.829353	34.908253	44.911568	90.403641	118.249386	38.710925	20.459702	30.306932
ENSG00000083535.15	PIBF1	0.0335884978225731	0.870708909614095	0.950637298745994	11.314434	12.577781	12.540415	11.062484	13.475596	8.681099	15.140143	16.670318	18.433831
ENSG00000171608.15	PIK3CD	0.539829831551298	0.178989281054657	0.402939594841829	12.482008	13.975982	10.187556	3.947558	4.550455	9.815203	8.682036	22.686136	13.386788
ENSG00000057657.16	PRDM1	-2.11286929758775	0.000138747038905794	0.00149362432257641	8.870879	1.235883	1.977366	10.72977	6.36162	0.961125	14.498054	1.829668	2.666938
ENSG00000117450.13	PRDX1	0.247928557546214	0.320005767224887	0.574669282814867	547.266816	502.534999	420.464091	307.180312	696.640761	616.8975	615.161195	713.034263	651.74737
ENSG00000134242.15	PTPN22	0.247434053152678	0.660267478888842	0.840467231556108	1.294789	1.485755	0.993028	0.106164	0.313403	0.810019	1.582865	1.688845	1.870233
ENSG00000081237.19	PTPRC	3.38208719890601	0.132237148816228	3	0	0.113596	0.018854	0.032258	0.044463	0.017458	0	0.054254	0
ENSG00000069974.15	RAB27A	0.0434719077269153	0.903561654557079	0.964207811048315	23.336881	16.480408	24.109651	13.264171	44.655857	20.284947	35.515596	22.668913	29.377031
ENSG00000144840.9	RABL3	0.0795629216123698	0.658360576997472	0.839629217472071	21.207048	20.395997	16.672423	12.319502	21.344913	22.92446	22.126794	22.473612	28.940595
ENSG00000172575.11	RASGRP1	0.209832537290322	0.882339645538852	0.956399362830303	0.116139	0.237512	0.284941	0.074865	0.042002	0.967048	0.510725	0.468554	0
ENSG00000100263.13	RHBDD3	0.273398047730716	0.266238993267903	0.517007687019448	13.799678	24.433696	30.481087	23.864423	31.791359	21.832324	20.904455	23.295591	26.936602
ENSG00000026751.16	SLAMF7	0.794951395837424	0.602323448829545	3	0	0.068535	0.079735	0	0	0.073692	0.106037	0.11628	0.036094
ENSG00000143376.13	SNX27	0.295496604066858	0.00883509745189475	0.0456084548253352	6.926572	9.175301	8.263651	5.282371	7.946766	6.07875	5.417832	6.950877	7.979863
ENSG00000172845.14	SP3	-0.551407357684855	0.000132524685606758	0.00144153362689944	50.641814	40.100283	40.13602	53.671869	38.63014	40.78774	47.835643	37.406084	57.406324
ENSG00000173757.9	STAT5B	0.0796319536366302	0.71030520203796	0.868445228500113	19.560806	20.031302	25.230251	20.966421	25.486433	23.861765	16.877366	21.849483	14.98854
ENSG00000127666.9	TICAM1	-1.21218487802786	1.33466096313993e-10	6.75761715787241e-9	15.88252	6.777107	7.363536	13.122803	6.845296	8.503339	14.954076	7.364768	6.828417
ENSG00000198846.5	TOX	4.72310402905285	1.28934374463398e-9	5.30668152027421e-8	0.462492	13.767079	7.071319	0.560061	4.348677	6.505622	0.058211	4.257035	0.614353
ENSG00000114383.9	TUSC2	0.323199163371415	0.0456954787015866	0.157300189854862	23.526601	27.241715	31.278095	19.259823	30.597993	26.575964	23.562347	33.983728	35.646465
ENSG00000105397.13	TYK2	-0.143908204916196	0.452043875565482	0.693299705962956	45.490449	51.783733	42.859334	40.067449	48.582199	50.021865	61.14323	46.930805	46.235776
ENSG00000092445.11	TYRO3	-0.372549101502586	0.349518353730908	0.602892488135521	16.49103	13.662497	11.825685	11.34876	18.297807	9.819582	22.707934	11.643013	15.931529
ENSG00000092929.11	UNC13D	0.32791307086332	0.707100230264245	0.866456007584876	0.390919	1.899214	2.144592	0.739308	0.79055	0.38167	0.293153	0.104249	0.655264
ENSG00000220205.8	VAMP2	-0.039819351430655	0.879119040441985	0.954869365260649	32.269957	36.650501	38.575983	32.931256	27.873795	31.962044	21.341968	30.486985	27.267488
ENSG00000124333.15	VAMP7	-0.11614209450952	0.373032043681546	0.624963091438095	38.838347	37.313695	32.807374	28.730384	30.552383	34.388739	38.027468	39.877676	40.925794
ENSG00000126804.13	ZBTB1	0.0948190913058799	0.623198365949437	0.817429142695356	23.078275	30.829897	34.170187	30.055898	28.618307	28.83354	19.310536	26.976435	33.207749
